# Supplementary material for: The Impact of a Structured Outpatient Parenteral Antimicrobial Therapy (OPAT) Programme on Quality of Care, Optimisation of Antimicrobial Use, and Healthcare Costs: A Retrospective Cohort Study
Source: Antibiotics (Basel). 2025 Nov 2;14(11):1103. doi: 10.3390/antibiotics14111103 (PMC12649236; doi:10.3390/antibiotics14111103)
Supplement: Supplementary file 1 [file antibiotics-14-01103-s001.zip]

Archive with 1 entries (1 files):
- antibiotics-3935781-supplementary.pdf
